# Supplementary material for: Two Tautomers of Thiobarbituric Acid in One Crystal: The Experimental Charge Density Perspective
Source: Materials (Basel). 2021 Dec 28;15(1):223. doi: 10.3390/ma15010223 (PMC8745894; doi:10.3390/ma15010223)
Supplement: Supplementary file 1 [file materials-15-00223-s001.zip]

Archive with 1 entries (1 files):
- materials-1466582-suplemmentary.pdf
